# Supplementary material for: Anti-HIV Activity of Snake Venom Phospholipase A2s: Updates for New Enzymes and Different Virus Strains
Source: Int J Mol Sci. 2022 Jan 30;23(3):1610. doi: 10.3390/ijms23031610 (PMC8835987; doi:10.3390/ijms23031610)
Supplement: Supplementary file 1 [file ijms-23-01610-s001.zip]

Archive with 1 entries (1 files):
- ijms-1554032-supplementary.pdf
